# Supplementary material for: Incisional Negative Pressure Wound Therapy devices applied after Total Ankle Arthroplasty: A Hospital-Based Health Technology Assessment
Source: PLoS One. 2025 Apr 29;20(4):e0322327. doi: 10.1371/journal.pone.0322327 (PMC12040113; doi:10.1371/journal.pone.0322327)
Supplement: S3 File — (XLSX) [file pone.0322327.s003.xlsx]

## Sheet: Feuil3
Patient	Strategy	Age	Sex	BMI	Surgical site risk factors	Type 2 diabetes	Wound complication	Surgical Site Infection	MSO hospitalization	MSO hospitalization cost	FCR hospitalization	FCR hospitalization cost	Readmission	Readmission cost	Number of iNPWT device kits used	iNPWT device cost	Hospital medical consultation	Hospital medical consultation cost	Overall costs
1	Standard dressings	47	Female	22.5	Yes	No	0	0	Yes	6545	Yes	11581	0	0	0	0	No	0	18126
2	iNPWT device	65	Male	25.0	Yes	No	0	0	Yes	8058.7	Yes	14186.7	0	0	2	312	No	0	22557.4
3	iNPWT device	82	Female	26.0	No	No	0	0	Yes	7405.6	Yes	13607.6	0	0	1	156	No	0	21169.2
4	Standard dressings	78	Male	27.6	No	No	0	0	Yes	8405.9	Yes	11291.4	0	0	0	0	No	0	19697.3
5	Standard dressings	59	Male	28.7	Yes	No	0	0	Yes	8437.7	Yes	17081.9	0	0	0	0	No	0	25519.6
6	Standard dressings	76	Male	31.2	No	Yes	0	0	Yes	7342.3	Yes	11870.5	0	0	0	0	No	0	19212.8
7	Standard dressings	72	Female	25.6	No	No	0	0	Yes	7723.5	Yes	13028.6	0	0	0	0	No	0	20752.1
8	iNPWT device	63	Male	26.8	No	No	0	0	Yes	7135.2	Yes	11581	0	0	1	156	No	0	18872.2
9	iNPWT device	69	Female	30.8	Yes	No	0	0	Yes	7098.7	Yes	11870.5	0	0	1	156	No	0	19125.2
10	Standard dressings	63	Female	19.8	No	No	0	0	Yes	7691.2	Yes	12739	0	0	0	0	No	0	20430.2
11	iNPWT device	53	Male	22.6	No	No	0	0	Yes	6273.3	Yes	11291.4	0	0	1	156	No	0	17720.7
12	Standard dressings	28	Male	22.5	Yes	No	0	0	Yes	29866.9	Yes	11001.9	0	0	0	0	Yes	50	40918.8
13	iNPWT device	48	Male	28.7	Yes	No	0	0	Yes	6788.2	Yes	9264.76	0	0	1	156	No	0	16209
14	iNPWT device	34	Male	22.4	No	No	0	0	Yes	25345.8	Yes	8975.24	0	0	1	156	No	0	34477
15	Standard dressings	54	Female	26.2	No	No	0	0	Yes	7177.3	Yes	10133.3	0	0	0	0	No	0	17310.6
16	iNPWT device	75	Male	23.1	Yes	No	0	0	Yes	6946	Yes	9264.76	0	0	1	156	No	0	16366.8
17	Standard dressings	65	Male	37.2	Yes	No	1	0	Yes	7315	Yes	29480	1	1262.3	0	0	No	0	38057.3
18	iNPWT device	30	Male	22.0	Yes	No	0	0	Yes	8490.2	Yes	11291.4	0	0	1	156	No	0	19937.6
19	iNPWT device	63	Female	32.0	Yes	No	0	0	Yes	8116.7	Yes	11291.4	0	0	2	312	No	0	19720.1
20	Standard dressings	72	Male	26.1	No	No	0	0	Yes	6247.3	Yes	9843.81	0	0	0	0	No	0	16091.1
21	Standard dressings	75	Female	24.3	No	No	0	0	Yes	7139.6	Yes	10133.3	0	0	0	0	No	0	17272.9
22	iNPWT device	58	Male	27.5	Yes	No	0	0	Yes	7449.7	Yes	14186.7	0	0	1	156	No	0	21792.4
23	iNPWT device	52	Male	29.4	No	No	1	1	Yes	51722.9	Yes	22180.2	0	0	1	156	No	0	74059.1
24	iNPWT device	52	Male	28.4	Yes	No	0	0	Yes	7022.6	Yes	9843.81	0	0	1	156	No	0	17022.4
25	Standard dressings	58	Female	24.7	No	No	0	0	Yes	7678.9	Yes	10133.3	0	0	0	0	No	0	17812.2
26	Standard dressings	60	Male	24.0	No	No	0	0	Yes	7083.1	Yes	10133.3	0	0	0	0	No	0	17216.4
27	Standard dressings	46	Male	21.6	No	No	0	0	Yes	21724.7	Yes	14765.7	0	0	0	0	No	0	36490.4
28	iNPWT device	66	Male	24.6	Yes	No	0	0	Yes	6531	Yes	9843.81	0	0	1	156	No	0	16530.8
29	Standard dressings	34	Male	26.0	No	No	0	0	Yes	24894.9	Yes	11001.9	0	0	0	0	No	0	35896.8
30	iNPWT device	72	Male	31.6	Yes	No	0	0	Yes	7144.8	Yes	9554.29	0	0	1	156	No	0	16855.1
31	Standard dressings	64	Male	29.3	No	No	0	0	Yes	7628.8	Yes	10422.9	0	0	0	0	No	0	18051.7
32	iNPWT device	57	Female	28.6	No	No	0	0	Yes	7093.8	Yes	13607.6	0	0	1	156	No	0	20857.4
33	Standard dressings	54	Male	27.2	Yes	No	0	0	Yes	7007.2	Yes	10133.3	0	0	0	0	No	0	17140.5
34	Standard dressings	67	Male	24.2	Yes	No	0	0	Yes	6186.2	Yes	10422.9	0	0	0	0	No	0	16609.1
35	Standard dressings	62	Male	31.6	Yes	No	0	0	Yes	6872.4	Yes	10133.3	0	0	0	0	No	0	17005.7
36	iNPWT device	68	Male	24.1	Yes	No	0	0	Yes	7630.6	Yes	15055.2	0	0	1	156	No	0	22841.8
37	Standard dressings	64	Male	25.1	Yes	No	0	0	Yes	7356.5	Yes	9264.76	0	0	0	0	No	0	16621.3
38	iNPWT device	66	Male	25.0	Yes	No	0	0	Yes	7108.6	Yes	10133.3	0	0	1	156	No	0	17397.9
39	iNPWT device	76	Male	25.7	No	No	0	0	Yes	7616.6	Yes	10712.4	0	0	1	156	No	0	18485
40	iNPWT device	73	Male	31.0	No	No	0	0	Yes	7105.9	Yes	10133.3	0	0	1	156	No	0	17395.2
41	iNPWT device	65	Male	24.7	No	No	0	0	Yes	6706.3	Yes	10422.9	0	0	1	156	No	0	17285.2
42	Standard dressings	73	Male	25.7	Yes	No	0	0	Yes	7666	Yes	10712.4	0	0	0	0	No	0	18378.4
43	iNPWT device	31	Male	25.2	No	No	0	0	Yes	25539.8	Yes	9264.76	0	0	1	156	No	0	34960.6
44	Standard dressings	87	Female	24.8	Yes	No	0	0	Yes	7951.7	Yes	11291.4	0	0	0	0	No	0	19243.1
45	iNPWT device	60	Male	38.0	No	No	0	0	Yes	7780.8	Yes	8975.24	0	0	1	156	No	0	16912
46	Standard dressings	72	Male	21.0	No	No	0	0	Yes	8329.2	Yes	10133.3	0	0	0	0	No	0	18462.5
47	Standard dressings	54	Female	23.2	No	No	0	0	Yes	7870.8	Yes	8975.24	0	0	0	0	No	0	16846
48	iNPWT device	75	Female	28.3	No	Yes	0	0	Yes	7239.9	Yes	9843.81	0	0	1	156	No	0	17239.7
